# Supplementary material for: Metagenomics of culture isolates and insect tissue illuminate the evolution of Wolbachia, Rickettsia and Bartonella symbionts in Ctenocephalides spp. fleas
Source: Microb Genom. 2023 Jul 3;9(7):mgen001045. doi: 10.1099/mgen.0.001045 (PMC10438800; doi:10.1099/mgen.0.001045)
Supplement: Supplementary material 7 [file mgen-9-1045-s007.xlsx]

## Sheet: Sheet1
Table S7. Transitional group Rickettsia spp. used in phylogenetic analyses
NCBI Accession	Organism Name	Strain
GCA_020404525.1	Rickettsia endosymbiont of Ceroptres masudai	Cmasu2
GCA_020881315.1	Rickettsia endosymbiont of Eriopis connexa	Econn1
GCA_020881295.1	Rickettsia endosymbiont of Glossina mortisans submortisans	RiTsetse
GCA_020881375.1	Rickettsia endosymbiont of Ecitomorpha arachnoides	Earac4
GCA_020881155.1	Rickettsia endosymbiont of Sceptobius lativentris	Slati1
GCF_016743795.1	Rickettsia tillamookensis	23
GCF_000825685.1	Rickettsia hoogstraalii	Croatica
GCF_000273745.1	Rickettsia australis	Phillips
GCF_000284155.1	Rickettsia australis	Cutlack
GCF_000018205.1	Rickettsia akari	Hartford
GCF_000804525.1	Rickettsia felis	LSU
GCF_000804505.1	Rickettsia felis	LSU-Lb
GCF_000964665.1	Rickettsia felis	Pedreira
GCA_000012145.1	Rickettsia felis	URRWXCal2
GCF_019249195.1	Rickettsia sp.	TH2014
GCF_000828125.2	Rickettsia asembonensis	NMRCii
